# Supplementary material for: Proteasome Inhibitors Interrupt the Activation of Non-Canonical NF-κB Signaling Pathway and Induce Cell Apoptosis in Cytarabine-Resistant HL60 Cells
Source: Int J Mol Sci. 2021 Dec 29;23(1):361. doi: 10.3390/ijms23010361 (PMC8745175; doi:10.3390/ijms23010361)
Supplement: Supplementary file 1 [file ijms-23-00361-s001.zip]

Archive with 1 entries (1 files):
- ijms-1483660-supplementary.pdf
